# Supplementary material for: Retinal hemorrhages and damages from tractional forces associated with infantile abusive head trauma evaluated by wide-field fundus photography
Source: Sci Rep. 2024 Mar 4;14:5246. doi: 10.1038/s41598-024-54664-y (PMC10912762; doi:10.1038/s41598-024-54664-y)
Supplement: Supplementary file 1 — Supplementary Table S1. [file 41598_2024_54664_MOESM1_ESM.xlsx]

## Sheet: Sheet1
Supplemantary Table S1. List of patients with AHT																																Y, Yes, the finding is present; N, No, the finding is absent; PP, the posterior pole; MP, the midperiphery; FP, the far periphery;
Case	Gender	Age	Signs or symptoms at presentation		Right eye											Left eye											CT	MRI	Intracranial	Prognosis/course		Number of RH spots: 1, sparse, less than 10; 2, moderate, 10 to less then 50; 3, confluent, 50 or more, or uncountable because of cover by large RH or fusion of many RH spots in PP;
		(months)			Retinal hemorrhage (RH)					Preretinal/	Multilayered	White dot	Retinoschisis	Retinal fold	Choroidal	Retinal hemorrhage (RH)					Preretinal/	Multilayered	White dot	Retinoschisis	Retinal fold	Choroidal			treatment			undetectable, the finding is undetectable due to too-many RH or vitreous hemorrhage; IRM, the internal limiting membrane; * linear shape was seen;
					Qty of RH/distribution			Discrimination of RH on/by retinal vessels		vitreous	hemorrhage	lesion on RH	(position)	(position)	hemorrhage	Qty of RH/distribution			Discrimination of RH on/by retinal vessels		vitreous	hemorrhage	lesion on RH	(position)	(position)	hemorrhage						§,multiple retinoschisis; ¶,splitting of transparent ILM detected by opthalmoscopy and OCT, ǂ, circular arc shape; #, along vessels;
					PP	MP	FP	Veins (portion)	Arteries (portion)	hemorrhage	(position)	(position)			(position)	PP	MP	FP	Veins (portion)	Arteries (portion)	hemorrhage	(position)	(position)			(position)						SDH, subdural hematoma; SAH, subarachnoid hematoma; EDH, epidural hematoma; SDHy, subdural hygroma; BPH, brain parenchyma hematoma;
1	M	11	unconsciousness, convulsions, facial hematoma, history of repeated abuse		3	2	2	Y (MP)	Y (FP)	Y	Y (PP,MP)	Y (PP, MP)*	Y (PP)	N	N	3	2	2	Y (FP)	Y (FP)	Y	Y (PP, MP)	Y (PP)*	N	N	Y (PP)	SDH, SAH, SDHy, BPH, DBE, subctaneous hematoma			death		DBE, diffuse brain edema; BPD, brain parenchyma damage; HIE, hypoxic ischemic encephalopathy; SF, skull fracture;
2	M	2	unconsciousness, convulsions, facial pallor, respiratory disorder		2	2	N	Y (MP)	Y (MP)	Y	Y (PP)	Y (PP)	N	N	N	1	N	N	N	Y (PP)	N	N	N	Y (PP)	N	N	SDH, SDHy，DBE	SDH, SDHy, BPH, BPD	Co T	hemiplegia, epilepsy		Co T, conservative therapy; SHE, surgical hematoma evacuation; SS, shunt surgery; DC, decompressive craniectomy; CCC, child consultation center
3	M	9	unconsciousness		3	2	2	Y (FP)	Y (FP)	N	Y (PP)	Y (PP)	N	N	N	3	2	1	Y (MP)	Y (FP)	N	Y (PP, MP)	Y (PP, MP)	N	N	N	SDH	SDH	Co T	epilepsy
4	M	15	unconsciousness, facial pallor, cardiac arrest		3	2	2	Y (FP)	Y (FP)	Y	Y (PP,MP,FP)	Y (PP,MP,FP)	N	Y (PP)ǂ,#	N	3	2	1	Y (FP)	Y (FP)	Y	Y (PP, MP)	Y (PP, MP)*	Y (PP)	Y (PP)ǂ	Y (PP)	SDH, DBE, BPD, midline shift	SDH, BPD	SHE	general paralysis
5	M	8	unconsciousness, head hematoma		3	2	2	Y (FP)	Y (FP)	N	Y (PP,MP,FP)	Y (PP,MP,FP)	Y (PP, MP)§	N	N	2	1	N	Y (MP)	Y (MP)	N	Y (PP)	Y (PP)	N	N	N	SDH, DBE, subctaneous hematoma		Co T	hemiplegia, epilepsy
6	M	9	unconsciousness, tetraplegia		3	2	2	Y (MP)	Y (FP)	Y	Y (PP,MP,FP)	Y (PP,MP,FP)	N	N	N	3	2	1	Y (MP)	Y (FP)	Y	Y (PP, MP, FP)	Y (PP, MP, FP)*¶	Y (MP)§¶	N	N	SDH	SDH	Co T	no sequelae
7	F	6	unconsciousness, facial pallor, cardiac arrest		2	2	1	Y (MP)	Y (FP)	N	Y (PP,MP)	Y (PP,MP)	Y (PP)§	N	N	no particular											SDH, DBE		Co T	general paralysis, epilepsy
8	F	14	unconsciousness, convulsions, head hematoma		2	1	N	Y (PP)	Y (MP)	N	Y (PP,MP)	Y (PP,MP)	N	N	N	2	1	N	Y (MP)	Y (MP)	N	Y (PP, MP)	Y (PP, MP)	N	N	N	SDH, SF, subctaneous hematoma	SDH	Co T	no sequelae
9	M	3	unconsciousness, poor suckling		no particular											3	2	2	Y (FP)	Y (FP)	Y	Y (PP,MP,FP)	Y (PP,MP,FP)*	Y (PP, MP)	Y (PP)ǂ,#	Y (PP)	SDH, DBE	SDH, BPD	Co T	epilepsy, psychomotor retardation
10	M	6	convulsion		2	2	N	Y (MP)	Y (MP)	N	N	Y (PP)	N	N	N	1	N	N	Y (PP)	Y (PP)	N	N	N	N	N	N	SDH	SDH	Co T	no sequelae
11	F	9	unconsciousness		2	1	N	Y (MP)	Y (MP)	N	Y (PP,MP)	Y (PP,MP)	N	N	N	3	2	1	Y (MP)	Y (FP)	N	Y (PP, MP, FP)	Y (PP, MP, FP)*	Y (MP)§	N	N	SDH, SDHy	SDH	Co T	no sequelae
12	F	4	unconsciousness, convulsions		3	3	2	Y (FP)	Y (FP)	N	Y (PP,MP,FP)	Y (PP,MP,FP)	Y (PP, MP)	Y (PP)ǂ,#	Y (PP)	3	3	2	Y (FP)	Y (FP)	N	Y (PP, MP, FP)	Y (PP, MP, FP)*	Y (MP)	Y (PP)ǂ,#	Y (PP)	SDH, SDHy, DBE	SDH, SDHy, BPD	Co T	death
13	M	7	convulsion		3	3	2	Y (FP)	Y (FP)	Y	Y (PP,MP,FP)	Y (PP,MP,FP)*	Y (PP, MP)	N	N	3	3	2	Y (FP)	Y (FP)	Y	Y (PP, MP, FP)	Y (PP, MP, FP)	N	N	N	SDH		SHE	transfer to CCC
14	M	11	unconsciousness, vomiting, head hematoma		2	1	N	Y (PP)	Y (PP)	N	N	Y (PP,MP)	N	N	N	1	N	N	N	N	N	N	N	N	N	N	SDH, SF, subctaneous hematoma		SHE	no sequelae
15	M	8	unconsciousness, convulsions		2	1	N	Y (MP)	Y (MP)	N	Y (PP)	Y (PP)*	N	N	N	2	1	N	Y (MP)	Y (MP)	N	Y (PP)	Y (PP)	Y (PP)§	N	N	SDH	SDH	Co T	no sequelae
16	M	2	unconsciousness, vomiting, no pupillary reflex		2	2	2	Y (FP)	Y (FP)	Y	Y (PP,MP,FP)	Y (PP,MP,FP)*	Y (PP, MP, FP)	Y (PP)ǂ,#	Y (PP)	2	2	2	Y (MP)	Y (MP)	N	Y (PP, MP, FP)	Y (PP, MP, FP)	N	N	Y (PP)	SDH, SDHy, DBE	SDH, SDHy, BPD	SS	brain damage, transfer to CCC
17	F	19	facial pallor, respiratory disorder		3	2	2	Y (FP)	Y (FP)	N	Y (PP,MP)	Y (PP,MP)	N	N	N	3	2	2	Y (FP)	Y (FP)	N	Y (PP, MP)	Y (PP, MP)	N	N	N	HIE		Co T	death
18	F	4	vomiting		no particular											2	2	N	Y (MP)	Y (MP)	N	Y (PP, MP)	Y (PP, MP)	Y (PP)§	N	N	SDH, SDHy		Co T	no sequelae, transfer to CCC
19	F	7	vomiting		2	N	N	N	N	N	N	N	Y (PP)¶	N	Y (PP)	1	1	N	Y (PP)	N	Y	N	N	Y (PP)¶	N	N	SDH	SDH	Co T	no sequelae,, transfer to CCC
20	F	2	unconsciousness, convulsions		3	2	2	Y (FP)	Y (FP)	Y	Y (PP,MP,FP)	Y (PP,MP,FP)*	Y (PP, MP)¶	Y (PP)ǂ,#	Y (PP)	3	2	2	Y (FP)	Y (FP)	Y	Y (PP, MP, FP)	Y (PP, MP, FP)*	Y (MP)¶	Y (PP)ǂ,#	Y (PP)	SDH, DBE, BPD		ICP sensor, SS	epilepsy, psychomotor retardation, transfer to CCC
21	F	13	unconsciousness, vomiting		2	1	N	Y (PP)	Y (MP)	N	N	Y (PP)	N	N	N	2	1	N	Y (PP)	Y (MP)	N	N	Y (PP)	N	N	N	SDH	SDH	Co T	no sequelae
22	M	14	unconsciousness, vomiting		1	1	N	Y (PP)	Y (PP)	N	N	N	N	N	N	1	N	N	Y (PP)	Y (PP)	N	N	N	N	N	N	SDH	SDH, ventriculomegaly	SS	psychomotor retardation, transfer to CCC
23	M	10	unconsciousness		3	2	2	Y (MP)	Y (FP)	N	Y (PP,MP,FP)	Y (PP,MP,FP)*	Y (PP, MP)§	N	N	3	2	2	Y (MP)	Y (FP)	N	Y (PP, MP, FP)	Y (PP, MP, FP)	Y (MP)	N	N	SDH, DBE	SDH, BPD	Co T	general paralysis, epilepsy
24	M	5	unconsciousness, vomiting		1	N	N	N	Y (PP)	N	N	N	N	N	N	2	1	1	Y (MP)	Y (MP)	N	Y (PP, MP)	Y (PP, MP)	N	N	N	EDH, midline shift，		SHE	transfer to CCC
25	F	8	unconsciousness		2	N	N	Y (PP)	Y (PP)	N	N	Y (PP)	Y (PP)§	N	N	no particular											SDH, DBE	SDH, BPD	ICP sensor	no sequelae, transfer to another hospital
26	F	5	unconsciousness, poor suckling		3	3	2	undetectable	undetectable	Y	Y (PP,MP,FP)	Y (PP, MP, FP)	Y (PP,MP, FP)	Y (PP)ǂ,#	Y (PP)	3	3	2	undetectable	undetectable	Y	Y (PP, MP, FP)	Y (PP, MP, FP)	Y (FP)	Y (PP FP)ǂ#	Y (PP)	SDH, DBE, BPD		DC	general paralysis
27	M	1	vomiting, head hematoma		no particular											2	N	N	Y (PP)	Y (PP)	N	N	Y (PP)	N	N	N	SDH, DBE, SF, subctaneous hematoma	SDH, BPD	Co T	no sequelae
28	F	4	unconsciousness		2	2	N	Y (MP)	Y (MP)	N	Y (PP,MP)	Y (PP,MP)	Y (PP)§	N	N	2	N	N	Y (PP)	Y (PP)	N	N	N	N	N	N	SDH	SDH	Co T	no sequelae, transfer to CCC
29	M	6	poor suckling, vomiting, hemtoma of the face and whole body, bulged anterior fontanelle		3	2	2	Y (FP)	Y (FP)	Y	Y (PP,MP,FP)	Y (PP,MP,FP)	Y (PP, MP)	N	N	3	2	2	Y (FP)	Y (FP)	Y	Y (PP, MP, FP)	Y (PP, MP, FP)*	Y (MP)	N	Y (PP)	SDH, SDHy, subctaneous hematoma		SS	no sequelae, transfer to CCC
30	M	9	vomiting		2	2	2	Y (FP)	Y (FP)	Y	Y (PP,MP,FP)	Y (PP,MP,FP)*	Y (PP, MP)§	N	N	2	2	2	Y (FP)	Y (FP)	Y	Y (PP, MP, FP)	Y (PP, MP, FP)*	Y (MP)	N	N	SDH	SDH	Co T	no sequelae, transfer to CCC
31	M	26	unconsciousness, anisocoria, head hematoma		2	2	N	Y (MP)	Y (MP)	N	Y (PP,MP)	Y (PP,MP)	N	Y (PP)ǂ	N	2	2	1	Y (MP)	Y (MP)	N	Y (PP, MP)	Y (PP, MP)	N	N	N	SDH, DBE, HIE, SF, subctaneous hematoma	SDH, BPD	DC, SHE	transfer to another hospital
32	M	2	facial pallor, respiratory disorder		1	N	N	N	N	N	N	N	N	N	N	2	2	2	Y (MP)	Y (FP)	N	Y (PP, MP, FP)	Y (PP, MP, FP)	Y (MP)§	N	N	SDH, DBE, brain herniation		DC，ICP sensor	transfer to another hospital
33	M	12	unconsciousness, opisthotonos		3	3	2	Y (FP)	Y (FP)	Y	Y (PP,MP,FP)	Y (PP,MP,FP)*	Y (PP, MP)	N	Y (PP)	3	3	2	Y (MP)	Y (FP)	Y	Y (PP, MP, FP)	Y (PP), linear	Y (MP)	N	Y (PP)	SDH, DBE, midline shift		SHE，ICP sensor	hemiplegia, psychomotor retardation, transfer to CCC
34	M	3	unconsciousness, convulsions, tetraplegia		1	N	N	Y (PP)	N	N	N	N	N	N	N	2	2	1	Y (MP)	Y (MP)	N	Y (PP, MP, FP)	Y (PP, MP)	Y (PP)§	N	N	SDH, SDHy, DBE	SDH	Co T	transfer to another hospital
35	F	1	unconsciousness, facial pallor, respiratory disorder, poor suckling, bulged anterior fontanelle		3	3	2	Y (FP)	Y (FP)	N	Y (PP,MP,FP)	Y (PP,MP,FP)	Y (PP, MP)§	N	N	3	3	2	Y (MP)	Y (FP)	N	Y (PP, MP, FP)	Y (PP, MP, FP)	Y (MP)§	N	N	SDH, SDHy, DBE, BPD		Co T	transfer to CCC
36	M	8	unconsciousness		2	2	N	Y (MP)	Y (MP)	N	Y (PP,MP)	Y (PP,MP)*	Y (PP)§	N	N	2	2	N	Y (MP)	Y (MP)	N	Y (PP, MP)	Y (PP, MP)*	Y (PP)§	N	N	SDH		Co T	no sequelae, transfer to CCC
37	M	20	unconsciousness, facial pallor, cardiac arrest		2	N	N	Y (PP)	Y (PP)	N	N	N	Y (PP)§	N	N	2	N	N	Y (PP)	Y (PP)	N	N	N	Y (PP)§	N	N	DBE		Co T	death
38	M	4	facial pallor, respiratory disorder, no pupillary reflex		2	N	N	Y (PP)	Y (PP)	N	Y (PP)	Y (PP)	N	N	N	1	N	N	Y (PP)	N	N	N	N	N	N	N	SDH, DBE, brain herniation		Co T	general paralysis, transfer to CCC
39	M	13	facial pallor, respiratory disorder, history of repeated abuse		2	2	N	Y (MP)	Y (MP)	N	Y (PP,MP)	Y (PP,MP)	Y (PP)§	N	N	2	2	N	Y (MP)	Y (MP)	N	Y (PP, MP)	Y (PP, MP)	Y (PP)§	N	N	SDH, DBE		Co T	death
40	M	3	vomiting, opisthotonus		2	2	N	Y (MP)	Y (MP)	N	Y (PP,MP)	Y (PP,MP)*	Y (PP, MP)	N	N	2	2	N	Y (MP)	Y (MP)	N	Y (PP, MP)	Y (PP, MP)*	Y (PP)	N	N	SDHy	SDHy	SS	no sequelae, transfer to CCC
41	F	4	vomiting, convulsions		3	2	2	Y (FP)	Y (FP)	Y	Y (PP,MP,FP)	Y (PP)	Y (PP)	N	N	3	2	2	Y (MP)	Y (FP)	Y	Y (PP, MP)	Y (PP, MP)*	Y (PP)	N	N	SDH	SDH	SS	no sequelae, transfer to CCC
42	F	3	unconsciousness, poor suckling, vomiting, convulsions, bulged anterior fontanelle		1	N	N	N	N	N	N	N	N	N	N	1	N	N	N	N	Y	N	N	Y (PP)	N	N	SDHy, midline shift	SDH, SDHy	Co T	no sequelae, transfer to CCC
43	M	7	unconsciousness		3	2	1	Y (MP)	Y (FP)	Y	Y (PP,MP)	Y (PP, MP)*	Y (PP)	N	N	3	2	1	Y (MP)	Y (FP)	Y	Y (PP, MP)	Y (PP, MP)¶	Y (MP)	N	N	SDHy	SDHy	Co T	no sequelae, transfer to CCC
44	M	13	facial pallor, respiratory disorder, hypotonia, bulged anterior fontanelle		2	2	1	Y (PP)	Y (MP)	Y	Y (PP)	Y (PP, MP)*	Y (PP, MP)§	N	N	2	2	N	Y (PP)	Y (MP)	Y	Y (PP, MP)	Y (PP)	Y (PP)	N	N	SDH, SDHy, DBE	SDH, SDHy, BPD	ICP sensor	no sequelae, transfer to CCC
45	M	18	unconsciousness		2	1	N	Y (PP)	Y (MP)	N	Y (PP)	Y (PP)	N	N	N	2	1	N	Y (PP)	Y (MP)	N	Y (PP)	Y (PP)	N	N	N	SDH, DBE, midline shift, brain herniation	SDH, BPD	SHE, ICP sensor	epilepsy, transfer to another hospital
46	M	10	head bruise, vomiting		no particular											1	N	N	Y (PP)	Y (PP)	N	Y (PP)	Y (PP)	N	N	N	SDH	SDH	Co T	no sequelae, transfer to CCC
47	F	1	unconsciousness, poor suckling		3	3	2	Y (FP)	Y (FP)	N	Y (PP,MP,FP)	Y (PP, MP, FP)	Y (PP, MP)§	N	N	3	3	2	Y (FP)	Y (FP)	N	Y (PP, MP, FP)	Y (PP, MP, FP)	Y (PP)§	N	N	SDHy		SS	brain damage, transfer to CCC
48	F	5	convulsions		2	2	1	Y (MP)	Y (FP)	N	Y (PP,MP,FP)	Y (PP, MP, FP)	Y (PP, MP)§	N	N	2	2	1	Y (MP)	Y (FP)	N	Y (PP, MP)	Y (PP, MP)	Y (PP)§	N	N	SDH	SDHy	SS	no sequelae
49	F	8	weak crying, tetraplegia, bulged anterior fontanelle		2	N	N	undetectable	undetectable	N	Y (PP)	Y (PP)	Y (PP)	N	N	1	N	N	undetectable	undetectable	Y	N	N	N	N	N	SDHy, midline shift	SDHy	SS	no sequelae
50	M	9	convulsions, tetraplegia		2	2	N	Y (MP)	Y (MP)	N	Y (PP,MP)	Y (PP, MP)	N	N	N	2	2	N	Y (MP)	Y (MP)	N	Y (PP, MP)	Y (PP, MP)	N	N	N	SDH, DBE, BPD, midline shift	SDH, BPD	Co T	transfer to another hospital
51	M	7	unconsciousness		1	N	N	undetectable	undetectable	N	N	N	N	N	N	no particular											SDH	SDH, SDHy	Co T	no sequelae
52	M	1	convulsions, head hematoma		no particular											1	N	N	N	N	N	N	N	N	N	N	SDH, DBE, SF, subctaneous hematoma	SDH, BPD	Co T	transfer to CCC
53	M	2	convulsions		2	2	2	Y (FP)	Y (FP)	N	Y (PP,MP,FP)	Y (PP, MP, FP)	N	N	N	1	N	N	N	N	N	N	N	N	N	N	SDH, BPH, DBE, midline shift	SDH, BPH, BPD	DC, SHE	no sequelae
54	M	5	facial pallor		2	2	2	Y (MP)	Y (FP)	N	Y (PP,MP,FP)	Y (PP, MP, FP)	N	N	N	undetectable due to VH			undetectable	undetectable	Y	undetectable	undetectable	Y (PP)	Y (PP)ǂ	undetectable	SDH, DBE, SF		Co T	transfer to another hospital
